# Supplementary material for: Assessment of feeding, ruminating and locomotion behaviors in dairy cows around calving – a retrospective clinical study to early detect spontaneous disease appearance
Source: PLoS One. 2022 Mar 4;17(3):e0264834. doi: 10.1371/journal.pone.0264834 (PMC8896666; doi:10.1371/journal.pone.0264834)
Supplement: S1 Raw data — (XLSX) [file pone.0264834.s004.xlsx]

## Sheet: Mean weekly activities
Mean Values Healthy Group								Mean Values Sick Group								Week-1= one week before calving
	Week -1		Week -2		Week +1			Variables	Week -1		Week -2		Week +1			Week-2= two weeks before calving
Variables	Mean	SD	Mean	SD	Mean	SD			Mean	SD	Mean	SD	Mean	SD		Week+1= one week after calving
Halter								Halter
Other activity time (min /24 hrs)	612.3	206.5	525.5	125.2	680.5	164.5		Other activity time (min /24 hrs)	537.3	113.4	531.6	128.4	814.5	145.9
Ruminate time (min /24 hrs)	487.8	134.7	540.6	84.8	439.3	90.9		Ruminate time (min /24 hrs)	524.6	72.8	534.2	98.0	383.2	105.3
Eat time (min /24 hrs)	330.7	102.8	365.9	78.9	311.9	106.6		Eat time (min /24 hrs)	370.6	71.8	368.9	69.9	234.2	81.3
Other chews (1000/ 24 hrs)	1.9	0.7	1.5	0.7	2.0	1.0		Other chews (1000/ 24 hrs)	1.6	0.59	1.5	1.0	1.9	1.2
Ruminate chews (1000/ 24 hrs)	30.8	9.3	35.0	7.9	27.4	6.7		Ruminate chews (1000/ 24 hrs)	33.4	6.8	34.1	8.3	23.0	7.2
Eat chews (1000/ 24 hrs)	20.9	9.4	24.1	8.1	19.8	8.2		Eat chews (1000/ 24 hrs)	23.9	7.7	23.9	7.6	13.6	6.3
Bolus (bolus / 24 hrs)	506.4	142.4	565.7	82.4	426.5	111.9		Bolus (bolus / 24 hrs)	531.0	66.1	544.7	114.9	367.5	110.1
Pedometer								Pedometer
Lying time (min /24 hr)	741.0	117.0	742.5	124.0	582.1	100.2		Lying time (min /24 hrs)	774.3	75.3	789.5	83.8	676.0	90.5
Standing time (min /24 hrs)	662.8	112.5	659.7	115.8	783.4	89.8		Standing time (min /24 hrs)	627.5	70.2	612.6	79.5	700.5	82.1
Walking time (min /24 hrs)	36.6	9.7	38.2	11.8	74.9	22.0		Walking time (min /24 hrs)	38.6	12.6	38.4	8.5	63.8	17.4
Stand up (unit/ 24 hrs)	9.9	2.4	9.4	2.0	9.9	2.5		Stand up (unit/ 24 hrs)	10.6	3.3	9.6	2.2	11.4	2.7
Lie down (unit/ 24 hrs)	10.0	2.5	9.4	1.9	9.7	2.8		Lie down (unit/ 24 hrs)	10.6	3.3	9.7	2.2	11.4	2.8
Strides (unit/ 24 hrs)	836.1	228.8	870.3	273.2	2191.4	584.0		Strides (unit/ 24 hrs)	887.2	294.8	889.8	206.0	1803.3	498.1

## Sheet: Comparison with diagnosis
Days relative to the first day of disease diagnosis								Days relative to the first day of disease diagnosis								dd2=two days before the clinical diagnosis
	dd-2		dd-1		dd0				dd-2		dd-1		dd0			dd1=one day before the clinical diagnosis
	Group-H		Group-H		Group-H				Group-S		Group-S		Group-S			dd0=day of diagnosis
Variables	Mean	SD	Mean	SD	Mean	SD		Variables	Mean	SD	Mean	SD	Mean	SD		Group-S=sick group
Halter								Halter								Graoup-H=healthy group
Other activity time (min /24 hrs)	697.2	192.5	684.6	186.7	666.7	160.8		Other activity time (min /24 hrs)	711.0	136.3	747.9	163.6	840.7	179.8
Ruminate time (min /24 hrs)	423.3	117.0	454.4	113.6	438.8	104.8		Ruminate time (min /24 hrs)	429.5	60.6	421.3	58.7	345.0	147.4
Eat time (min /24 hrs)	309.1	125.5	291.1	131.2	328.2	126.1		Eat time (min /24 hrs)	294.1	148.7	265.1	140.2	250.3	71.8
Other chews (1000/ 24 hrs)	2.2	1.3	2.0	1.2	1.8	1.0		Other chews (1000/ 24 hrs)	1.7	1.1	2.0	1.6	2.3	1.4
Ruminate chews (1000/ 24 hrs)	26.6	8.7	28.4	8.3	27.4	7.2		Ruminate chews (1000/ 24 hrs)	25.9	3.7	26.1	4.8	20.7	9.4
Eat chews (1000/ 24 hrs)	18.9	9.2	17.8	9.4	21.1	9.3		Eat chews (1000/ 24 hrs)	19.2	9.5	16.2	8.8	14.1	5.3
Bolus (bolus / 24 hrs)	417.3	135.9	442.7	135.9	425.5	107.4		Bolus (bolus / 24 hrs)	384.8	40.1	405.6	73.0	335.4	146.3
Pedometer								Pedometer
Lying time (min /24 hrs)	559.6	115.6	603.4	167.1	604.6	112.8		Lying time (min /24 hrs)	681.5	69.0	637.6	136.2	642.5	161.1
Standing time (min /24 hrs)	798.3	108.4	763.5	152.2	763.8	92.8		Standing time (min /24 hrs)	691.9	55.7	730.2	119.1	721.5	134.6
Walking time (min /24 hrs)	82.4	24.3	73.4	24.8	72.1	33.6		Walking time (min /24 hrs)	66.9	24.2	72.4	26.7	76.3	35.5
Stand up (unit/ 24 hrs)	10.3	3.3	10.5	4.2	9.8	2.8		Stand up (unit/ 24 hrs)	11.1	2.0	10.8	2.0	11.2	3.5
Lie down (unit/ 24 hrs)	10.1	3.1	10.1	3.9	10.0	2.9		Lie down (unit/ 24 hrs)	11.2	1.7	10.6	1.7	11.1	3.6
Strides (unit/ 24 hrs)	2374.6	732.6	2161.4	736.0	2116.8	959.6		Strides (unit/ 24 hrs)	1972.6	682.4	2081.8	726.3	2149.1	975.3
	ΔD1		ΔD2		Δweeks				ΔD1		ΔD2		Δweeks			ΔD1= differences between dd0 and dd-1
Variables	Group-Hc		Group-H		Group-H			Variables	Group-S		Group-Sd		Group-S			ΔD2=difference between dd0 and week -1
	Mean	SD	Mean	SD	Mean	SD			Mean	SD	Mean	SD	Mean	SD		Δweeks= difference between week +1 and week -1
Halter								Halter
Other activity time (min /24 hrs)	-41.7	87.8	97.5	152.3	111.4	158.5		Other activity time (min /24 hrs)	39.0	225.5	294.2	206.7	279.6	145.4
Ruminate time (min /24 hrs)	7.9	65.7	-74.5	130.3	-76.7	113.7		Ruminate time (min /24 hrs)	-35.4	147.9	-176.5	151.5	-148.7	108.9
Eat time (min /24 hrs)	36.2	78.9	-20.2	102.2	-33.7	91.2		Eat time (min /24 hrs)	-2.5	99.0	-114.0	95.0	-131.1	82.2
Other chews (1000/ 24 hrs)	-1.5	0.5	-0.1	0.91	0.08	0.96		Other chews (1000/ 24 hrs)	0.03	1.0	0.73	1.5	0.42	1.2
Ruminate chews (1000/ 24 hrs)	0.4	4.1	-5.0	8.5	-5.2	7.6		Ruminate chews (1000/ 24 hrs)	-2.6	8.8	-12.8	10.4	-11.0	8.0
Eat chews (1000/ 24 hrs)	2.9	5.6	-1.0	8.3	-2.1	7.7		Eat chews (1000/ 24 hrs)	-0.4	7.5	-9.9	9.4	-10.2	6.5
Bolus (bolus / 24 hrs)	1.2	66.1	-109.4	132.3	-109.3	130.9		Bolus (bolus / 24 hrs)	-27.2	150.6	-195.6	150.0	-168.5	112.7
Pedometer								Pedometer
Lying time (min /24 hrs)	16.1	132.3	-135.6	139.1	-158.9	114.3		Lying time (min /24 hrs)	33.6	190.1	-126.9	151.3	-98.3	86.0
Standing time (min /24 hrs)	-12.0	131.2	99.8	128.7	120.7	104.4		Standing time (min /24 hrs)	-33.8	164.8	90.0	127.3	73.0	76.1
Walking time (min /24 hrs)	-4.0	25.9	35.8	35.6	38.3	22.8		Walking time (min /24 hrs)	0.24	33.7	36.9	36.8	25.3	20.1
Stand up (unit/ 24 hrs)	-0.6	3.2	-0.2	2.9	-0.01	2.0		Stand up (unit/ 24 hrs)	1.1	3.8	0.7	4.7	0.9	3.4
Lie down (unit/ 24 hrs)	0.02	3.1	0.02	2.8	-0.3	2.5		Lie down (unit/ 24 hrs)	1.3	3.2	0.6	4.7	0.8	3.5
Strides (unit/ 24 hrs)	-104.7	737.7	1289.8	1001.0	1355.2	608.4		Strides (unit/ 24 hrs)	36.8	980.3	1242.1	1003.6	916.0	552.0
